# Supplementary material for: Secondary-Structure-Dependent Cooperation and Interference Between Peptides of Different Chain Lengths in Antifreeze Activity: Insights from Molecular Dynamics Simulations
Source: Foods. 2026 Jun 20;15(12):2228. doi: 10.3390/foods15122228 (PMC13298197; doi:10.3390/foods15122228)
Supplement: Supplementary file 1 [file foods-15-02228-s001.zip]

Archive with 4 entries (4 files):
- FigureS1.jpg
- FigureS2.png
- FigureS3.png
- FigureS4.png
